# Supplementary material for: Antioxidant Resveratrol Increases Lipolytic and Reduces Lipogenic Gene Expression under In Vitro Heat Stress Conditions in Dedifferentiated Adipocyte-Derived Progeny Cells from Dairy Cows
Source: Antioxidants (Basel). 2021 Jun 3;10(6):905. doi: 10.3390/antiox10060905 (PMC8230285; doi:10.3390/antiox10060905)
Supplement: Supplementary file 1 [file antioxidants-10-00905-s001.zip]

Archive with 1 entries (1 files):
- antioxidants-1218646-supplementary.pdf
